# Supplementary material for: Wheat Amylase Trypsin Inhibitors Aggravate Intestinal Inflammation Associated with Celiac Disease Mediated by Gliadin in BALB/c Mice
Source: Foods. 2022 May 25;11(11):1559. doi: 10.3390/foods11111559 (PMC9180791; doi:10.3390/foods11111559)
Supplement: Supplementary file 1 [file foods-11-01559-s001.zip]

Archive with 1 entries (1 files):
- foods-1670231-supplementary.pdf
